# Supplementary material for: Pharmacogenetic Analysis of Variants in IL-6 Signaling and Response to Modern Therapeutic Approaches in Greek Patients with Atopic Dermatitis
Source: Genes (Basel). 2026 May 18;17(5):575. doi: 10.3390/genes17050575 (PMC13205716; doi:10.3390/genes17050575)
Supplement: Supplementary file 1 [file genes-17-00575-s001.zip › Supplementary_tables.xlsx]

## Sheet: Table S1
Gene, rsID	Trait	Term	Beta	Standard error	P-value	Sample size
IL6R rs2228145 A>C	ΔEASI	Age	0.0240638	0.0787944	0.762103	43
IL6R rs2228145 A>C	ΔEASI	BMI	-0.215402	0.316491	0.50118	43
IL6R rs2228145 A>C	ΔEASI	Baseline EASI	-0.647443	0.0994696	2.90881e-07	43
IL6R rs2228145 A>C	ΔEASI	Disease onset year	-0.0188997	0.131153	0.886351	43
IL6R rs2228145 A>C	ΔEASI	Sex	1.9344	2.77093	0.490315	43
IL6R rs2228145 A>C	ΔEASI	Smoking (Yes)	-1.72658	2.7016	0.527455	43
IL6R rs2228145 A>C	ΔEASI	JAK inhibitor (abrocitinib)	0.694403	5.33865	0.897351	43
IL6R rs2228145 A>C	ΔEASI	JAK inhibitor (baricitinib)	-5.69441	8.63541	0.514492	43
IL6R rs2228145 A>C	ΔEASI	JAK inhibitor (upadacitinib)	-3.84671	3.46031	0.274829	43
IL6R rs2228145 A>C	ΔEASI	corticosteroid	-4.43095	3.24216	0.181561	43
IL6R rs2228145 A>C	ΔEASI (%)	Age	0.0703862	0.36411	0.847977	43
IL6R rs2228145 A>C	ΔEASI (%)	BMI	0.512836	1.46251	0.728218	43
IL6R rs2228145 A>C	ΔEASI (%)	Baseline EASI	-0.196715	0.45965	0.671634	43
IL6R rs2228145 A>C	ΔEASI (%)	Disease onset year	0.192187	0.606057	0.753286	43
IL6R rs2228145 A>C	ΔEASI (%)	Sex	11.8593	12.8045	0.361506	43
IL6R rs2228145 A>C	ΔEASI (%)	Smoking (Yes)	0.310595	12.4841	0.980311	43
IL6R rs2228145 A>C	ΔEASI (%)	JAK inhibitor (abrocitinib)	-15.8982	24.6699	0.524032	43
IL6R rs2228145 A>C	ΔEASI (%)	JAK inhibitor (baricitinib)	10.2121	39.9043	0.799708	43
IL6R rs2228145 A>C	ΔEASI (%)	JAK inhibitor (upadacitinib)	24.6213	15.9901	0.13376	43
IL6R rs2228145 A>C	ΔEASI (%)	corticosteroid	20.2452	14.9821	0.186379	43
JAK1 rs2780815 T>G	ΔEASI	Age	0.0200624	0.0745286	0.789567	43
JAK1 rs2780815 T>G	ΔEASI	BMI	-0.192686	0.304704	0.531782	43
JAK1 rs2780815 T>G	ΔEASI	Baseline EASI	-0.689208	0.0989171	8.09879e-08	43
JAK1 rs2780815 T>G	ΔEASI	Disease onset year	-0.0243266	0.125823	0.847954	43
JAK1 rs2780815 T>G	ΔEASI	Sex	0.954353	2.73701	0.729683	43
JAK1 rs2780815 T>G	ΔEASI	Smoking (Yes)	-1.84069	2.59485	0.4834	43
JAK1 rs2780815 T>G	ΔEASI	JAK inhibitor (abrocitinib)	3.49403	5.43235	0.524831	43
JAK1 rs2780815 T>G	ΔEASI	JAK inhibitor (baricitinib)	-4.47313	8.24896	0.591512	43
JAK1 rs2780815 T>G	ΔEASI	JAK inhibitor (upadacitinib)	-3.3314	3.30093	0.320677	43
JAK1 rs2780815 T>G	ΔEASI	corticosteroid	-4.93969	3.13215	0.124925	43
JAK1 rs2780815 T>G	ΔEASI (%)	Age	0.0480918	0.348431	0.891114	43
JAK1 rs2780815 T>G	ΔEASI (%)	BMI	0.388588	1.42453	0.786829	43
JAK1 rs2780815 T>G	ΔEASI (%)	Baseline EASI	-0.0430507	0.462451	0.926429	43
JAK1 rs2780815 T>G	ΔEASI (%)	Disease onset year	0.24387	0.588241	0.681307	43
JAK1 rs2780815 T>G	ΔEASI (%)	Sex	16.2068	12.7959	0.214745	43
JAK1 rs2780815 T>G	ΔEASI (%)	Smoking (Yes)	0.322796	12.1313	0.978942	43
JAK1 rs2780815 T>G	ΔEASI (%)	JAK inhibitor (abrocitinib)	-27.3579	25.397	0.289698	43
JAK1 rs2780815 T>G	ΔEASI (%)	JAK inhibitor (baricitinib)	8.51582	38.565	0.826683	43
JAK1 rs2780815 T>G	ΔEASI (%)	JAK inhibitor (upadacitinib)	23.9382	15.4323	0.13101	43
JAK1 rs2780815 T>G	ΔEASI (%)	corticosteroid	22.8593	14.6432	0.128656	43
TRAF3 rs12147254 G>C	ΔEASI	Age	0.0231479	0.07715	0.766151	43
TRAF3 rs12147254 G>C	ΔEASI	BMI	-0.20993	0.315403	0.510593	43
TRAF3 rs12147254 G>C	ΔEASI	Baseline EASI	-0.660574	0.102126	3.26143e-07	43
TRAF3 rs12147254 G>C	ΔEASI	Disease onset year	-0.0355886	0.135129	0.79401	43
TRAF3 rs12147254 G>C	ΔEASI	Sex	1.90516	2.76013	0.495177	43
TRAF3 rs12147254 G>C	ΔEASI	Smoking (Yes)	-1.72568	2.68624	0.525327	43
TRAF3 rs12147254 G>C	ΔEASI	JAK inhibitor (abrocitinib)	0.858417	5.32812	0.873052	43
TRAF3 rs12147254 G>C	ΔEASI	JAK inhibitor (baricitinib)	-4.46343	8.82527	0.616606	43
TRAF3 rs12147254 G>C	ΔEASI	JAK inhibitor (upadacitinib)	-4.1512	3.47774	0.24167	43
TRAF3 rs12147254 G>C	ΔEASI	corticosteroid	-4.01	3.33249	0.237968	43
TRAF3 rs12147254 G>C	ΔEASI (%)	Age	0.0358558	0.359309	0.921153	43
TRAF3 rs12147254 G>C	ΔEASI (%)	BMI	0.483045	1.46892	0.744485	43
TRAF3 rs12147254 G>C	ΔEASI (%)	Baseline EASI	-0.207309	0.475627	0.665955	43
TRAF3 rs12147254 G>C	ΔEASI (%)	Disease onset year	0.228642	0.629333	0.71884	43
TRAF3 rs12147254 G>C	ΔEASI (%)	Sex	12.1049	12.8547	0.35364	43
TRAF3 rs12147254 G>C	ΔEASI (%)	Smoking (Yes)	-0.107916	12.5105	0.993173	43
TRAF3 rs12147254 G>C	ΔEASI (%)	JAK inhibitor (abrocitinib)	-15.7864	24.8145	0.52933	43
TRAF3 rs12147254 G>C	ΔEASI (%)	JAK inhibitor (baricitinib)	12.5128	41.1017	0.762831	43
TRAF3 rs12147254 G>C	ΔEASI (%)	JAK inhibitor (upadacitinib)	26.1327	16.1968	0.116782	43
TRAF3 rs12147254 G>C	ΔEASI (%)	corticosteroid	20.4235	15.5203	0.197849	43

## Sheet: Table S2
Gene, rsID	Drug	Sample size	Trait	Beta	Standard error	P-value
TRAF3 rs12147254 G>C	Dupilumab	19	ΔEASI	-0.544216	4.25524	0.900542
TRAF3 rs12147254 G>C	Dupilumab	19	ΔEASI (%)	-4.11073	20.0193	0.841058
JAK1 rs2780815 T>G	Dupilumab	19	ΔEASI	-0.956211	4.21791	0.824813
JAK1 rs2780815 T>G	Dupilumab	19	ΔEASI (%)	3.81975	19.8799	0.851132
IL6R rs2228145 A>C	Dupilumab	19	ΔEASI	0.111315	3.24014	0.973209
IL6R rs2228145 A>C	Dupilumab	19	ΔEASI (%)	-6.25657	15.1452	0.687468
TRAF3 rs12147254 G>C	Topical corticosteroid	10	ΔEASI	0.478964	1.59731	0.79258
TRAF3 rs12147254 G>C	Topical corticosteroid	10	ΔEASI (%)	1.18668	11.0724	0.924432
JAK1 rs2780815 T>G	Topical corticosteroid	10	ΔEASI	1.20971	0.90594	0.313466
JAK1 rs2780815 T>G	Topical corticosteroid	10	ΔEASI (%)	-11.1632	3.08022	0.0684142
IL6R rs2228145 A>C	Topical corticosteroid	10	ΔEASI	0.330738	1.18852	0.806931
IL6R rs2228145 A>C	Topical corticosteroid	10	ΔEASI (%)	-6.82702	6.67491	0.413978
TRAF3 rs12147254 G>C	JAK inhibitor (upadacitinib)	10	ΔEASI	0.673886	0.584568	0.368171
TRAF3 rs12147254 G>C	JAK inhibitor (upadacitinib)	10	ΔEASI (%)	-8.25691	11.9699	0.561605
JAK1 rs2780815 T>G	JAK inhibitor (upadacitinib)	10	ΔEASI	2.51322	1.92228	0.321163
JAK1 rs2780815 T>G	JAK inhibitor (upadacitinib)	10	ΔEASI (%)	-35.2877	38.9167	0.460249
IL6R rs2228145 A>C	JAK inhibitor (upadacitinib)	10	ΔEASI	1.64708	0.485132	0.0768824
IL6R rs2228145 A>C	JAK inhibitor (upadacitinib)	10	ΔEASI (%)	-30.7032	5.00396	0.0255484

## Sheet: Table S3
	Responders	Non-responders	Odds ratio	95% CI	P-value
Dupilumab
TRAF3 rs12147254 G>C
Genotypic (GG/GA/AA)	1/5/4	0/4/5	N.A.	N.A.	0.556
Cochran-Armitage (GA)	7/13	4/14	1.884615	0.446-7.97	0.389
Dominant (GG+GA/AA)	6/4	4/5	1.875	0.302-11.626	0.5
Recessive (GG/GA+AA)	1/9	0/9	3	0.108-83.364	0.517
JAK1 rs2780815 T>G
Genotypic (TT/TG/GG)	3/5/2	5/3/1	N.A.	N.A.	0.526
Cochran-Armitage (T/G)	11/9	13/5	0.470085	0.121-1.825	0.275
Dominant (TT+TG/GG)	8/2	8/1	0.5	0.037-6.684	0.6
Recessive (TT/TG+GG)	3/7	5/4	0.342857	0.052-2.261	0.266
IL6R rs2228145 A>C
Genotypic (AA/CA/CC)	4/5/1	4/2/3	N.A.	N.A.	0.326
Cochran-Armitage (A/C)	13/7	10/8	1.485714	0.402-5.491	0.553
Dominant (CC+CA/AA)	9/1	6/3	4.5	0.374-54.158	0.236
Recessive (CC/CA+AA)	4/6	4/5	0.833333	0.134-5.167	0.845
Corticosteroid
TRAF3 rs12147254 G>C
Genotypic (GG/GA/AA)	3/3/2	1/0/1	N.A.	N.A.	0.564
Cochran-Armitage (GA)	9/7	2/2	1.28571	0.143-11.544	0.822
Dominant (GG+GA/AA)	6/2	1/1	3	0.122-73.647	0.501
Recessive (GG/GA+AA)	3/5	1/1	0.6	0.027-13.583	0.748
JAK1 rs2780815 T>G
Genotypic (TT/TG/GG)	1/3/1	1/1/0	N.A.	N.A.	0.646
Cochran-Armitage (T/G)	5/5	3/1	0.333333	0.025-4.401	0.404
Dominant (TT+TG/GG)	4/1	2/0	0.6	0.017-20.983	0.778
Recessive (TT/TG+GG)	1/4	1/1	0.25	0.007-8.56	0.442
IL6R rs2228145 A>C
Genotypic (AA/CA/CC)	4/4/0	0/2/0	N.A.	N.A.	0.529
Cochran-Armitage (A/C)	13/5	3/3	2.454545	0.413-14.595	0.324
Dominant (CC+CA/AA)	8/0	2/0	3.4	0.053-219.139	0.565
Recessive (CC/CA+AA)	4/4	0/2	5	0.183-136.329	0.34
Upatacitinib
TRAF3 rs12147254 G>C
Genotypic (GG/GA/AA)	0/2/5	0/2/1	N.A.	N.A.	0.558
Cochran-Armitage (GA)	2/12	2/4	0.333333	0.035-3.205	0.341
Dominant (GG+GA/AA)	2/5	2/1	0.2	0.011-3.661	0.278
Recessive (GG/GA+AA)	0.5/7.5	0.5/3.5	0.466667	0.008-28.734	0.717
JAK1 rs2780815 T>G
Genotypic (TT/TG/GG)	1/4/2	0/3/0	N.A.	N.A.	0.399
Cochran-Armitage (T/G)	6/8	3/3	0.75	0.11-5.109	0.769
Dominant (TT+TG/GG)	5/2	3/0	0.314286	0.011-8.685	0.494
Recessive (TT/TG+GG)	1/6	0/3	1.615385	0.051-51.11	0.786
IL6R rs2228145 A>C
Genotypic (AA/CA/CC)	4/3/0	2/1/0	N.A.	N.A.	0.925
Cochran-Armitage (A/C)	11/3	5/1	0.733333	0.06-8.915	0.808
Dominant (CC+CA/AA)	7/0	3/0	2.142857	0.035-131.942	0.717
Recessive (CC/CA+AA)	4/3	2/1	0.666667	0.039-11.286	0.779
